# Supplementary material for: Characterization of the Key Aroma Compounds in Dong Ding Oolong Tea by Application of the Sensomics Approach
Source: Foods. 2023 Aug 22;12(17):3158. doi: 10.3390/foods12173158 (PMC10486682; doi:10.3390/foods12173158)
Supplement: Supplementary file 1 [file foods-12-03158-s001.zip]

Archive with 1 entries (1 files):
- DDT_SI.pdf
